# Supplementary material for: Complex epistatic interactions between ELF3, PRR9, and PRR7 regulate the circadian clock and plant physiology
Source: Genetics. 2023 Dec 24;226(3):iyad217. doi: 10.1093/genetics/iyad217 (PMC10917503; doi:10.1093/genetics/iyad217)
Supplement: iyad217_Supplementary_Data [file iyad217_supplementary_data.zip]

Archive with 2 entries (2 files):
- Supplementary_Figures_1_-_6_GENETICS-2023-306643.pdf
- Supplementary_Table_1_GENETICS-2023-306643.pdf
